# Supplementary material for: Protective Effects of Wine Polyphenols on Oxidative Stress and Hepatotoxicity Induced by Acrylamide in Rats
Source: Antioxidants (Basel). 2022 Jul 10;11(7):1347. doi: 10.3390/antiox11071347 (PMC9312107; doi:10.3390/antiox11071347)
Supplement: Supplementary file 1 [file antioxidants-11-01347-s001.zip]

Archive with 1 entries (1 files):
- antioxidants-1789000-supplementary.pdf
